# Supplementary material for: Kawasaki Disease and Vaccination: Prospective Case-Control and Case-Crossover Studies among Infants in Japan
Source: Vaccines (Basel). 2021 Jul 30;9(8):839. doi: 10.3390/vaccines9080839 (PMC8402330; doi:10.3390/vaccines9080839)
Supplement: Supplementary file 1 [file vaccines-09-00839-s001.zip]

Archive with 1 entries (1 files):
- vaccines-1256834-supplementary.pdf
